# Supplementary material for: Time-of-Day Variations and Effects of Total Sleep Deprivation on Attention Assessed with the Attentional Demands Task
Source: Clocks Sleep. 2026 Jul 2;8(3):41. doi: 10.3390/clockssleep8030041 (PMC13398160; doi:10.3390/clockssleep8030041)
Supplement: Supplementary file 1 [file clockssleep-08-00041-s001.zip]

Archive with 1 entries (1 files):
- clockssleep-4357582-supplementary.pdf
